# Supplementary material for: Metabolic Engineering for Efficient Production of Z,Z-Farnesol in E. coli
Source: Microorganisms. 2023 Jun 15;11(6):1583. doi: 10.3390/microorganisms11061583 (PMC10303002; doi:10.3390/microorganisms11061583)
Supplement: Supplementary file 1 [file microorganisms-11-01583-s001.zip]

Archive with 1 entries (1 files):
- microorganisms-2406861-supplementary.pdf
